# Supplementary material for: Characterization of Two Novel Endolysins from Bacteriophage PEF1 and Evaluation of Their Combined Effects on the Control of Enterococcus faecalis Planktonic and Biofilm Cells
Source: Antibiotics (Basel). 2024 Sep 13;13(9):884. doi: 10.3390/antibiotics13090884 (PMC11428236; doi:10.3390/antibiotics13090884)
Supplement: Supplementary file 1 [file antibiotics-13-00884-s001.zip]

Archive with 3 entries (3 files):
- 0821 Supplementary materials.docx
- Table S2.pdf
- Table S3.pdf
